# Supplementary material for: Potassium-Hydroxide-Based Extraction of Nicotinamide Adenine Dinucleotides from Biological Samples Offers Accurate Assessment of Intracellular Redox Status
Source: Int J Mol Sci. 2025 Oct 24;26(21):10371. doi: 10.3390/ijms262110371 (PMC12607542; doi:10.3390/ijms262110371)
Supplement: Supplementary file 1 [file ijms-26-10371-s001.zip]

Archive with 1 entries (1 files):
- ijms-3915074-supplementary.pdf
